# Supplementary material for: An optogenetic method for the controlled release of single molecules
Source: Nat Methods. 2024 Mar 8;21(4):666–72. doi: 10.1038/s41592-024-02204-x (PMC11009104; doi:10.1038/s41592-024-02204-x)
Supplement: Supplementary file 6 — Statistical source data for supplementary figures. [file 41592_2024_2204_MOESM6_ESM.xlsx]

## Sheet: Supplementary_Fig1
cell_name	0 min	0 min	10 min	10 min
		col(B)/col(B)		col(D)/col(B)
7	101.131	1	101.526	1.00391
7_top	100.815	1	101.125	1.00307
9	101.854	1	102.236	1.00375
9_top_right	101.333	1	101.535	1.00199
9_top_right_2	100.771	1	100.851	1.00079
10	100.76	1	100.963	1.00201
10_u2_top	101.5	1	102.083	1.00574
10_u2	100.784	1	101.312	1.00524
11_u	101.666	1	101.967	1.00296
12u	101.198	1	101.544	1.00342
16u	103.283	1	104.107	1.00798
19u	100.752	1	101.146	1.00391
19_u_2	100.689	1	100.927	1.00236
19_u_3	100.46	1	100.514	1.00054
20_u	101.547	1	101.836	1.00285

## Sheet: Supplementary_Fig2
track_1	track_2
1193.89	1657.4
1097.89	1662
1137.11	1786.2
1132.33	1799.8
1558	1864
1106.33	1878.2
1448.56	1840.4
1225.11	1859
1075.89	1899.2
1309.56	2091.6
1038.78	1708.4
1146.78	1755.4
1193.78	1683.4
1334.22	1672
1206.11	1640.6
1130	2051.4
1270.11	2104
1253.56	2186.6
1174.44	2143
1178.11	2168
1179.56	2063.2
1166	1989.6
1040.11	2152.2
1316.33	1859.6
1197.56	1698.4
1052	1812.6
1100.78	1907.4
1247.44	1799.4
1139.89	1901
1089.78	1947.8
1166.44	1916.4
1169	1999
1070.78	1842
1127	1817
1165.56	2008
1206.67	1798
1056.56	1668
1310.22	2232.4
1833.78	1531.78
1333.78	1366.89
1149	1487.33
1472.11	1406.89
1395.11	1361.22
1209.22	1250.56
1634.2	1314.33
1725.8	1078.56
1795	1408.78
2045.6	1195.78
2407.2	1386.22
1993.2	1149.33
2446.4	1354.33
1917.4	1176.44
2048.2	1175.56
2417.4	1057.22
1924.2	1133.89
2086	1125.33
1973.8	1200
2212.6	1211.11
2528.4	1127.33
1955.4	1157.22
2223.8	1062.89
2141.4	1299.78
2006	1228.78
2439.2	1181.78
2424	1089.33
1781.4	1278.67
2380.2	1176
2098.2	1043.89
1854.2	1195.44
1968.8	1174.33
2295.2	1205.44
2351.4	1161.11
2321.8	1207.56
2500.4	1111
2372.6	1147.67
2005.8	1028
2182	1127.67
1948.8	1234.89
2021.4	1090.56
2001.2	1181.33
1915.6	1143.89
2067.2	1280.22
2411.8	1392.33
2106.6	1294.78
2509.6	1414.33
2250.2	1243.89
2309.8	1081.11
1785.8	1170.44
1432.22	1100.78
1075.44	1122
1208	1038.22
1051.44	1227.44
1090.33	967.333
1056	1109.11
1042.11	1091.22
1023.56	1165.67
1167.56	1277.22
1092.56	1159.22
1210.89	1297.56
1034.78
