# Supplementary material for: An optogenetic method for the controlled release of single molecules
Source: Nat Methods. 2024 Mar 8;21(4):666–72. doi: 10.1038/s41592-024-02204-x (PMC11009104; doi:10.1038/s41592-024-02204-x)
Supplement: Supplementary file 7 — Statistical source data. [file 41592_2024_2204_MOESM7_ESM.xlsx]

## Sheet: Sheet1
Control	Activated
0.130099	0.312237
0.183468	0.573336
0.106872	0.316566
0.184623	1.02955
0.057645	0.884775
0.139987	0.550299
0.129093	0.225809
0.0369455	1.1851
0.169658	1.76802
0.217927	0.338361
0.0924927	0.400802
0.279555	0.596742
0.16632	0.778141
0.155342	0.991656
0.154255	0.583333
0.138464	1.51581
