# Supplementary material for: An optogenetic method for the controlled release of single molecules
Source: Nat Methods. 2024 Mar 8;21(4):666–72. doi: 10.1038/s41592-024-02204-x (PMC11009104; doi:10.1038/s41592-024-02204-x)
Supplement: Supplementary file 8 — Statistical source data. [file 41592_2024_2204_MOESM8_ESM.xlsx]

## Sheet: Sheet1
Fig 2c								Fig 2d
Non activated	Activated		Before Activation	After 3 hrs of activation				No UV	5 mW/mm2	9 mW/mm2	14 mW/mm2
0.158307	0.545333							449	701	1745	2431
0.0253025	0.689711		0.044665	3.30041				433	746	2097	2538
0	3.26471		0.203364	2.80766				405	997	1849	2586
0.002849	0.725756		0.0707071	0.037037
0.00161681	1.73951		0.161469	8.39399
0.0147783	1.34286		0.23706	5.52734
0.00776531	1.97937		0.0206186	0.798839
0.0383225	1.6438		0.0216561	0.783307
0.0786408	0.490952		0.105784	0.630807
0.0109815	1.41346		0.0358566	2.42956
0.0153698	1.16592		0.028157	2.67241
0.0808219	1.75143		0.0126459	1.70366
0.0163013	1.39919		0.0580205	0.941075
0.0555556	0.841473		0.0989097	0.819732
0.108215	0.418018		0.110248	1.67992
0.0082361	0.372781		0.0920245	4.36883
0.0189573	0.461836		0.103809	0.0549313
0.0216718	2.45346		0.195846	0.170093
0.0635341	2.27935		0.0397059	3.55536
0.0178394	2.48693		0.100162	6.16402
0.0766807	1.06787		0.245756	5.48294
0.0755337	1.04551		0.0191606	3.72349
0.0282862	3.54961		0.0873908	3.34008
0.0819575	4.0999		0.230964	0.112086
0.0598291	2.86356		0.169455	3.54961
0.053146	3.3714		0.231752	4.0999
0.0330535	4.00247		0.0225505	2.86356
0.209289	3.34806		0.0202977	3.3714
0.0785297	3.55536		0.057309	4.00247
0.0554177	6.16402		0.00190476	3.34806
0.00175439	5.48294		0.0122399	0.461836
0.185417	3.72349		0.0764791	2.45346
0.118269	3.34008		0.0724638	2.27935
0.355206	0.112086		0.0853951	2.48693
0.121094	1.67992		0.0407632	1.06787
0.0769231	4.36883		0.036903	1.04551
0.084494	0.0549313		0.0414469	0.841473
0.121753	0.170093		0.00153257	0.418018
0.165259	2.67241		0.013245	0.372781
0.145455	1.70366		0.0073692	1.75143
0.158199	0.941075		0.00702576	1.39919
0.0551895	0.819732		0.01002	1.34286
0.0550585	5.52734		0.0634921	1.97937
0.147287	0.798839		0.00594354	1.6438
0.0533333	0.783307		0.0108077	0.490952
0.164545	0.630807		0.00803751	1.41346
0.256228	2.42956		0.000676133	1.16592
0.114865	4.34759		0.0056338	0.545333
0.344968	3.30041		0	0.689711
0.124432	2.80766		0.0415486	3.26471
0.0948487	0.037037		0.00675676	0.725756
0.0454233	8.39399		0	1.73951
0.617733
0.0686948
0.180049
