# Supplementary material for: An optogenetic method for the controlled release of single molecules
Source: Nat Methods. 2024 Mar 8;21(4):666–72. doi: 10.1038/s41592-024-02204-x (PMC11009104; doi:10.1038/s41592-024-02204-x)
Supplement: Supplementary file 9 — Statistical source data. [file 41592_2024_2204_MOESM9_ESM.xlsx]

## Sheet: Sheet1
Fig 3D			Fig 3C			Fig 3F
0hr	7-8hr		control	activated		control	UV
0.000149698	0.000390873		0.000151611	0.000155385		69.24	178.3
0.000124142	0.000591251		0.000249282	0.000617058		44	264.9
6.30488e-05	0.000217948		0.000203446	0.000318909		17.7	178.9
0.000209655	0.000265355		7.57576e-05	0.000506951		20.8	587
6.91659e-05	0.000144201		0.00030303	0.000286847		45.2	605.6
0.000214177	0.000669525		0.000223135	0.000379627		22.3	301.8
7.39496e-05	0.000100159		0.000214075	0.000390873			456.75
0.00011225	0.000325482		0.000137765	0.000591251			468.22
0.000193322	0.000458977		0.000131786	0.000217948
6.54065e-05	3.49854e-05		0.00018315	0.000139771
8.72844e-05	0.000275717		0.000230233	0.000265355
0.000231248	0.000210929		8.92821e-05	0.000144201
0.000161347	0.000257126		0.000184917	0.000669525
2.31718e-05	0.000489237		1.68309e-05	0.000100159
2.32713e-05	0.000364397		5.85435e-05	0.000325482
2.46116e-05	0.000370562		5.56218e-05	0.000458977
5.78558e-05	1.70051e-06		6.56984e-05	0.000335281
8.39921e-06	0		1.4445e-06	3.49854e-05
2.21243e-05	0.000240213		1.77346e-06	0.000275717
			9.97606e-06	0.000210929
			1.15052e-05	0.000257126
			8.21801e-06	0.000198807
				0.000489237
				0.000364397
				0.000370562
				1.70051e-06
				3.57456e-06
				0
				0.000240213
