# Supplementary material for: An optogenetic method for the controlled release of single molecules
Source: Nat Methods. 2024 Mar 8;21(4):666–72. doi: 10.1038/s41592-024-02204-x (PMC11009104; doi:10.1038/s41592-024-02204-x)
Supplement: Supplementary file 10 — Statistical source data. [file 41592_2024_2204_MOESM10_ESM.xlsx]

## Sheet: Sheet1
Fig 4C
untransfected	transfected, not act	transfected, activated
1.24378	1.59574	1.66667
0.571429	2.38095	3.40909
0.735971	2.02758	3.14465
0.573394	0	0
1.4245	1.72414	10.2372
1.47929	1.59574	6.36364
1.66297	0.778008	0
	1.71527	10
	1.1325	15
	0.574053	6.66667
	1.1655
	1
