# Supplementary material for: An optogenetic method for the controlled release of single molecules
Source: Nat Methods. 2024 Mar 8;21(4):666–72. doi: 10.1038/s41592-024-02204-x (PMC11009104; doi:10.1038/s41592-024-02204-x)
Supplement: Supplementary file 11 — Statistical source data. [file 41592_2024_2204_MOESM11_ESM.xlsx]

## Sheet: Sheet1
Fig 5D			Fig 5F
IRAK negative	IRAK positive		IRAK positive	IRAK negative		GROUP	REP	Mean_Normalized_Integrated_pIKK
0.851063	0.736194		1.31	0.03		IRAK4_Positive	rep1	0.544011
0.80371	0.708439		0.13	0		IRAK4_Positive	rep2	0.523607
0.71511	0.635344		0.2	0		IRAK4_Positive	rep3	0.748415
0.796633	0.585039		0.13	0.05		IRAK4_Positive	rep4	0.678621
0.743665	0.55339		0.67	0.01		IRAK4_Negative	rep1	0.0667083
	0.674587		0.67	0.04		IRAK4_Negative	rep2	0.0526525
	0.638669		0.17	0.01		IRAK4_Negative	rep3	0.0842643
	0.639925		0.09	0.1		IRAK4_Negative	rep4	0.0652751
	0.434457		0.34	0.07
	0.450294		0.07	0.01
			0.22	0.1
			0.04	0.01
			0.15	0.02
			0.08	0.01
			0.15	0.05
			0.3	0
			0.21	0.04
			0.3	0.01
			0.53	0.01
			0.15	0.01
			0.84	0.01
			1.01	0.01
			0.07	0.06
			0.1	0.01
			0.03	0.04
			3.74	0
			1.45	0.01
			0.06	0.01
			0.17	0.02
			0.27	0.07
			0.72	0.01
			0.1	0.01
			0.08	0
			0.1	0.01
			0.05	0.02
			0.18	0.04
			0.05	0.05
			0.08	0.01
			0.08	0.02
			0.68	0.04
			1.67	0.02
			0.09	0
			0.02	0.09
			0.1	0.01
			0.05	0.04
			0.46	0.17
			0.19	0.01
			0.09	0.01
			3.55	0.12
			0.08	0.01
			0.39	0.04
			0.29	0.01
			0.44	0.01
			0.07	0.11
			0.15	0.05
			0.15	0.04
			3.95	0.02
			0.64	0.03
			0.06	0.11
			0.67	0.11
			0.06	0.06
			0.76	0
			0.04	0.05
			0.08	0.32
			0.95	0.01
			0.46	0.03
			0.87	0
			0.11	0
			0.12	0.01
			0.58	0.04
			0.02	0.01
			0.24	0.01
			0.14	0.02
			0.91	0.02
			0.99	0.01
			0.67	0.01
			0.61	0.17
			0.27	0.02
			0.42	0.03
			0.64	0
			0.59	0.03
			1.09	0.01
			4.34	0.03
			2.6	0.14
			1.81	0.02
			0.89	0.02
			0.16	0.09
			0.6	0.02
			0.55	0
			0.11	0.01
			0.2	0.02
			0.78	0.02
			0.26	0.15
			0.05	0
			1.26	0.02
			0.05	0.01
			0.8	0.03
			0.36	0.02
			0.78	0.03
			0.04	0
			1.49	0.02
			2.18	0.01
			2.06	0.02
			0.69	0.02
			0.08	0
			0.07	0.07
			0.62	0.06
			0.31	0.04
			1.21	0.07
			0.03	0.03
			1.59	0.01
			0.03	0.89
			0.06	0.02
			1.33	0.02
			0.07	0.02
			1.01	0.03
			0.27	0.12
			1.74	0.07
			0.09	0.45
			0.02	0.31
			0.82	0.09
			0.83	0.12
			0.17	0.07
			2.55	0.81
			6.11	0.14
			0.03	0.74
			0.08	0.15
			0.1	0.03
			0.23	0.13
			0.24	0.06
			0.06	0.04
			0.05	0.07
			1.85	0.18
			0.41	0.01
			0.8	0.02
			2.51	0.02
			0.97	0.23
			0.1	0
			0.28	0.01
			0.07	0.06
			1.22	0
			0.51	0
			0.24	0
			0.13	0.08
			1.75	0.03
			0.11	0.03
			0.06	0.03
			2.13	0.01
			3.39	0.01
			0.34	0.04
			0.13	0.03
			0.03	0.23
			0.05	0.03
			0.31	0.74
			0.31	0.02
			0.16	0
			0.28	0.01
			0.63	0.05
			0.13	0.01
			0.1	0
			0.32	0.02
			0.05	0.36
			0.43	0.01
			0.31	0.01
			0.16	0.04
			0.5	0.02
			0.21	0.01
			0.08	0.01
			0.14	0.02
			0.35	0.04
			0.18	0.03
			0.11	0.1
			0.2	0.04
			0.6	0.05
			0.21	0.03
			0.27	0.03
			0.63	0.05
			0.64	0.03
			0.36	0.06
			0.11	0.1
			0.05	0.05
			0.14	0.01
			0.15	0.01
			0.14	0
			0.26	0.08
			0.93	0
			0.18	0.02
			0.62	0.01
			0.13	0.02
			0.43	0.02
			0.05	0.18
			0.13	0.05
			0.22	0.02
			0.89	0.01
			2.74	0.04
			0.76	0.03
			0.23	0.03
			0.11	0.05
			0.29	0.15
			0.1	0.01
			0.03	0.04
			0.77	0.05
			0.05	0.02
			0.12	0.01
			0.07	0.04
			0.07	0.02
			0.02	0.02
			0.09	0
			0.17	0.01
			0.03	0.03
			0.19	0.01
			0.3	0.46
			0.08	0.04
			0.02	0.11
			1.22	0
			0.54	0.05
			1.04	0.06
			2.63	0.01
			0.52	0.01
			0.31	0.44
			0.13	0.01
			0.51	0.02
			0.42	0.02
			0.65	0.04
			1.95	0.04
			0.05	0.03
			0.22	0.01
			0.06	0.16
			0.07	0.02
			0.04	0.02
			0.06	0.02
			0.08	0.03
			0.03	0.01
			0.02	0.06
			1.74	0.03
			0.6	0.08
			0.31	0.03
			0.37	0.01
			0.08	0.02
			0.16	0.03
			0.05	0.07
			0.13	0.01
			0.08	0.03
			0.05	0.01
			0.45	0.07
			0.16	0.01
			0.32	0.02
			0.09	0.02
			0.85	0.01
			1.69	0.01
			0.05	0.01
			0.06	0.04
			0.19	0.02
			0.23	0.02
			0.21	0.1
			0.26	0.04
			0.41	0.02
			0.08	0.27
			0.11	0.02
			0.07	0.06
			2.16	0.01
			0.18	0.05
			0.27	0.02
			1	0.01
			0.04	0.02
			0.15	0.02
			2.92	0.02
			0.07	0.12
			0.14	0.01
			0.2	0.09
			0.59	0.04
			0.05	0.02
			0.39	0.03
			0.17	0.01
			0.11	0.02
			0.13	0
			0.11	0.02
			0.11	0.02
			0.16	0.01
			0.04	0.03
			0.07	0.03
			0.03	0.01
			0.04	0.02
			0.02	0.02
			0.05	0.04
			0.8	0
			0.47	0.01
			0.07	0.01
			0.11	0
			0.51	0
			0.12	0.03
			0.99	0
			0.03	0.01
			0.35	0.01
			0.37	0.1
			1.13	0
			0.13	0.02
			1.04	0.09
			0.57	0.03
			0.05	0.03
			0.96	0.04
			0.08	0.02
			0.12	0.01
			0.74	0.03
			0.29	0.04
			0.19	0.03
			0.45	0.03
			0.2	0.04
			1.63	0.02
			0.07	0.01
			0.6	0.03
			0.12	0.01
			0.11	0.02
			1.66	0.01
			0.09	0.05
			0.47	0.02
			0.11	0.04
			0.19	0.02
			0.69	0.05
			0.3	0.03
			0.13	0.02
			0.11	0.02
			0.05	0.01
			0.69	0.01
			0.18	0.01
			0.36	0.04
			0.06	0
			0.04	0.03
			0.07	0.02
			0.06	0.01
			0.04	0.01
			0.03	0.01
			0.96	0.04
			0.08	0.02
			0.36	0.02
			0.26	0.02
			0.15	0
			0.12	0.05
			0.11	0
			0.03	0.02
			4.41	0.01
			0.38	0
			0.03	0.01
			0.21	0.06
			0.08	0.02
			5.56	0.02
			0.08	0.03
			1.34	0.04
			0.09	0
			0.24	0.02
			0.18	0.01
			2.46	0.01
			0.15	0.17
			5.89	0.02
			0.49	0.01
			4.99	0.01
			0.34	0.03
			1.62	0.01
			0.06	0.03
			0	0.05
			0.1	0.01
			0.3	0.01
			1.02	0.05
			2.97	0.02
			0.31	0.01
			0.07	0
			0.3	0.05
			0.09	0.02
			0.17	0.01
			0.05	0.02
			0.06	0.03
			0.1	0.02
			0.16	0.03
			0.25	0.03
			0.03	0.02
			0.11	0.03
			0.08	0.11
			0.06	0.01
			0.15	0.01
			0.04	0.11
			0.83	0.04
			0.04	0.01
			0.12	0.04
			0.19	0.03
			0.53	0.46
			0.09	0.02
			0.27	0
			1.62	0.02
			0.07	0
			0.72	0.02
			0.29	0.01
			0.26	0.01
			0.11	0.06
			0.83	0.01
			0.03	0
			0.56	0.09
			0.45	0.03
			0.06	0
			0.05	0.01
			0.42	0.02
			0.67	0
			0.08	0.16
			0.14	0.01
			0.02	0.02
			0.54	0.01
			0.18	0.01
			0.55	0.03
			0.02	0.02
			0.02	0
			0.16	0.01
			0.03	0
			0.05	0.01
			0.07	0.05
			0.27	0.04
			0.06	0.06
			0.06	0.01
			0.23	0.38
			0.91	0.01
			1.75	0.26
			2.53	0.02
			0.1	0.01
			0.03	0.01
			2.04	0.01
			0.29	0.03
			0.72	0.02
			2.26	0.02
			0.34	0.07
			0.06	0.04
			2.81	0.04
			0.36	0.04
			0.71	0.05
			2.2	0.14
			1.09	0.02
			0.04	0.01
			0.03	0.02
			0.73	0.02
			0.19	0.08
			0.07	0.01
			0.02	0.01
			0.01	0.02
			0.14	0.1
			0.94	0.04
			0.53	0.01
			0.06	0.01
			0.05	0.01
			0.06	0.03
			0.71	0
			0.07	0.01
			0.06	0.01
			0.01	0
			0.03	0.05
			0.05	0.02
			0.52	0.05
			0.06	0.08
			0.58	0.23
			1.68	0.08
			0.01	0.11
			0.02	0.02
			0.12	0.03
			0.07	0.04
			0.06	0.01
			0.02	0
			0.16	0.01
			1.97	0.03
			0.65	0.02
			0.26	0
			0.02	0.03
			0.15	0.19
			1.2	0.1
			0.53	0.02
			0.25	0.01
			2.9	0.04
			2.22	0.01
			1.75	0.03
			0.77	0.05
			1.54	0.03
			0.07	0.03
			0.4	0.01
			0.21	0.01
			0.2	0.03
			0.08	0.01
			1.61	0.48
			0.01	0.05
			0.07	0.02
			0.05	0.02
			0.16	0
			0.06	0.01
			0.55	0.03
			0.44	0.02
			0.25	0
			0.24	0
			0.05	0.02
			1.7	0.04
			0.1	0.01
			1.08	0.01
			0.4	0
			0.53	0.01
			0.14	0.01
			0.03	0.02
			0.05	0.47
			0.14	0.19
			6.04	0.01
			1.35	0.09
			0.98	0
			0.23	0.06
			0.03	0.23
			1.69	0
			0.03	0
			0.81	0.12
			0.01	0.01
			0.04	0.02
			0.71	0.31
			0.99	0.02
			0.05	0.13
			0.05	0.09
			0.02	0.01
			0.24	0.55
			0.17	0.02
			1.98	0.01
			0.05	0.09
			0.04	0.02
			0.09	0.06
			0.1	0.08
			0.22	0.01
			0.01	0.15
			0.03	0.1
			0.02	0.09
			0.02	0.04
			0.1	0.01
			0.25	0.02
			0.44	0
			0.17	0.03
			0.84	0.01
			0.08	0
			0.07	0.01
			0.24	0.02
			0.04	0.03
			0.13	0.02
			4.37	0.01
			0.08	0.01
			0.05	0.02
			0.05	0.02
			0.05	0.01
			0.08	0
			0.3	0
			0.1	0
			0.13	0.01
			0.31	0
			0.74	0.01
			0.09	0.04
			0.1	0.01
			0.04	0.01
			0.12	0.03
			0.4	0.01
			2.22	0.11
			0.19	0
			0.1	0.02
			0.05	0.01
			0.18	0.05
			0.14	0
			0.02	0.02
			0.19	0.05
			0.04	0.02
			0.67	0.01
			0.93	0.03
			0.06	0.03
			0.16	0.01
			0.79	0
			1.85	0.04
			0.09	0
			0.37	0.01
			0.17	0.02
			0.07	0.01
			0.03	0.01
			0.12	0.05
			0.38	0.03
			0.08	0.01
			0.06	0.06
			0.71	0.01
			0.16	0.01
			0.08	0.53
			0.13	0.05
			0.06	0.01
			0.05	0.01
			0.11	0
			0.06	0.01
			0.07	0.01
			0.68	0.01
			0.08	0.01
			0.07	0.02
			0.01	0.1
			0.2	0.29
			0.02	0.04
			0.25	0.03
			0.07	0
			0.04	0.2
			0.06	0.01
			5.22	0.01
			0.02	0
			0.42	0
			0.1	0.02
			1.01	0.03
			0.1	0.01
			0.03	0.23
			0.11	0.02
			0.05	0.02
			0.22	0.05
			0.14	0.01
			0.02	0.02
			0.03	0.01
			0.02	0.07
			0.03	0.01
			0.03	0.03
			0.08	0.09
			0.15	0.03
			0.14	0.01
			0.05	0.12
			0.08	0
			0.27	0.07
			0.06	0
			0.21	0.06
			0.03	0.02
			0.03	0.04
			1.41	0.01
			1.32	0.01
			0.17	0.08
			0.05	0.01
			1.88	0.03
			0.83	0.01
			0.22	0.08
			0.03	0.03
			0.05	0.04
			0.13	0.07
			0.6	0.15
			0.08	0.01
			0.07	0.07
			0.08	0.03
			0.05	0.21
			0.06	0.01
			0.05	0.02
			0.03	0.04
			0.07	0.05
			0.25	0.02
			2.21	0.03
			2.18	0.09
			0.41	0.02
			4.69	0.02
			0.06	0.01
			0.07	0.02
			0.03	0.04
			0.03	0.03
			0.04	0.02
			0.37	0.01
			0.06	0.01
			0.25	0
			0.03	0.58
			0.04	0.04
			1.52	0.01
			0.15	0.06
			0.69	0.02
			0.25	0.01
			0.12	0.07
			0.03	0.14
			0.03	0.07
			0.02	0.02
			0.09	0.23
			0.11	0.56
			0.27	0.03
			0.03	0.83
			1.26	0.12
			0.02	0.23
			0.55	0.39
			0.05	0.02
			0.11	0.03
			0.05	0.06
			0.04	0.03
			0.07	0.31
			0.11	0.01
			0.1	0.5
			0.17	0.01
			0.05	0.01
			0.05	0.03
			0.04	0
			0.06	0.06
			0.46	0.01
			0.09	0.02
			0.26	0
			0.53	0.01
			0.06	0.03
			0.08	0.03
			0.08	0.02
			0.25	0.01
			0.33	0.04
			0.55	1.14
			0.03	0.2
			0.03	0.02
			0.11	0.01
			0.24	0.04
			0.24	0
			0.04	0.01
			0.12	0.01
			0.38	0.01
			0.31	0.09
			0.07	0.02
			0.22	0.01
			0.06	0.01
			0.06	0.02
			0.07	0.02
			0.3	0.02
			0.43	0.01
			0.02	0.25
			0.02	0.01
			0.04	0.13
			0.05	0
			0.34	0
			1.2	0.01
			0.83	0.01
			0.25	0
			0.05	0.03
			0.06	0.01
			0.11	0.01
			2.92	0.02
			0.02	0.04
			3.01	0.05
			0.1	0.01
			0.09	0.01
			3.79	0.01
			0.06	0.16
			0.06	0.03
			0.11	0.01
			0.05	0.01
			0.15	0.43
			0.05	0.06
			0.2	0.01
			0.5	0.03
			0.08	0.01
			0.17	0.06
			0.02	0.02
			0.16	0.01
			0.4	0.09
			0.05	0.02
			0.04	0.08
			0.24	0.02
			0.32	0.02
			0.3	0.06
			0.11	0.06
			0.64	0
			0.04	0
			0.03	0.01
			0.05	0.01
			0.26	0.01
			0.11	0.03
			0.03	0.09
			0.08	0.04
			0.36	0.07
			0.92	0.03
			0.27	0.12
			0.41	0.11
			0.47	0.03
			0.03	0.01
			0.05	0.02
			0.13	0.01
			0.04	0.05
			1.44	0.2
			0.15	0.1
			0.57	0.02
			1.35	0.01
			0.08	0.03
			0.01	0.02
			1.11	0.06
			1.51	0.01
			0.53	0
			0.1	0.04
			0.11	0.02
			0.14	0.01
			0.06	0.16
			0.2	0.04
			0.71	0.01
			0.09	0.01
			0.23	0.02
			0.61	0.91
			0.05	0.02
			0.06	0.02
			0.08	0
			0.04	0
			0.09	0.01
			0.69	0.01
			0.15	0.03
			1.51	0.02
			0.06	0.01
			0.33	0
			0.11	0.01
			0.08	0.04
			3.15	0
			0.05	0.01
			0.04	0.03
			0.04	0.05
			0.07	0.1
			0.07	0.02
			0.01	0.03
			0.03	0.01
			0.33	0.02
			0.11	0.03
			0.84	0.01
			0.07	0.13
			0.04	0.02
			0.03	0.08
			0.62	0.04
			0.03	0.03
			0.17	0.11
			0.23	0.03
			0.02	0.42
			0.05	0
			0.24	0.03
			0.29	0.01
			0.35	0.04
			0.19	0.03
			0.03	0.03
			0.04	0.03
			0.15	0.03
			0.05	0.05
			0.03	0.01
			1.33	0.02
			0.05	0.03
			0.04	0
			0.08	0.01
			0.41	0.15
			0.14	0.01
			0.11	0.02
			0.09	0
			0.12	0.02
			0.5	0.01
			0.06	0.07
			1.47	0.41
			0.19	0.04
			0.4	0.01
			0.16	0
			0.46	0.01
			0.97	0.17
			2.06	0.02
			0.7	0
			0.05	0
			0.03	0.02
			0.07	0.02
			0.19	0.04
			0.05	0.01
			0.05	0.03
			0.02	0.01
			0.08	0.17
			0.22	0
			0.69	0.02
			0.05	0.01
			0.02	0.05
			0.07	0.03
			0.38	0.02
			1.24	0.01
			0.07	0
			1.04	0.02
			0.39	0.02
			0.09	0.02
			1.41	0.01
			0.31	0.01
			0.23	0.03
			0.08	0.03
			2.28	0
			0.37	0.02
			0.05	0.35
			0.04	0.01
			2.99	0.25
			0.77	0.02
			0.63	0.01
			0.48	0.01
			0.65	0.29
			0.1	0.35
			1.55	0.01
			4.23	0.01
			1.3	0.02
			0.72	0.25
			0.1	0
			1.27	0.02
			1.23	0.04
			0.14	0.02
			0.36	0.03
			1.23	0.01
			1.54	0.2
			0.05	0
			1.33	0.01
			0.37	0.01
			3.31	0.01
			0.12	0.01
			1.34	0.34
			0.02	0.01
			0.56	0
			0.09	0.01
			0.56	0.01
			0.03	0.07
			0.21	0.01
			0.39	0.06
			0.04	0.02
			0.11	0.03
			0.07	0.31
			0.03	0.59
			0.16	0.01
			0.3	0
			0.11	0.03
			0.05	0.04
			0.24	0.02
			0.05	0
			0.45	0.01
			0.34	0.02
			0.17	0.02
			0.03	0.05
			0.05	0.03
			0.05	0.77
			0.03	0.01
			0.04	0.11
			0.13	0
			0.44	1.28
			0.96	0.02
			0.03	0.03
			0.75	0.05
			0.58	0.01
			0.86	0.05
			1.37	0.02
			0.18	0.04
			0.04	0.01
			1.91	0.01
			0.8	0.19
			0.19	0.01
			0.33	0.02
			0.03	0.01
			0.04	0.01
			0.02	0.02
			0.67	0.01
			0.37	0.02
			0.15	0.03
			0.03	0.09
			0.02	0.01
			0.11	0.05
			0.41	0.08
			0.07	0.01
			0.1	0.02
			0.02	0.04
			0.33	0.06
			0.04	0.01
			0.3	0.03
			0.07	0.03
			0.36	0
			1.67	0.07
			0.21	0.02
			0.29	0.03
			0.16	0
			0.09	0.02
			0.07	0.01
			0.05	0.02
			0.11	0.04
			0.06	0.02
			0.29	0.03
			0.28	0.04
			0.3	0.02
			0.02	0.02
			2.27	0.08
			2.15	0.03
			0.08	0.03
			0.15	0.04
			0.21	0.23
			0.12	0.06
			0.05	0.02
			0.11	0.15
			0.67	0.01
			0.04	0.05
			1.03	0.14
			5.35	0.02
			0.03	0.02
			0.77	0.14
			1.63	0
			0.26	0.01
			3.03	0.6
			0.45	0.17
			0.14	0.02
			0.39	0.01
			4.77	0.11
			0.03	0.16
			0.24	0.01
			0.12	0.01
			0.26	0.02
			0.05	0.03
			0.22	0.11
			0.44	0.03
			0.04	0.02
			0.1	0.03
			2.89	0.02
			0.03	0.02
			0.1	0.22
			0.06	0
			0.1	0.03
			0.58	0.01
			0.04	0
			0.51	0.27
			0.26	0.02
			0.02	0.03
			0.44	0.09
			3.37	0.01
			1.56	0.02
			2.69	0.02
			3.32	0
			0.72	0.04
			0.3	0.03
			4.16	0.1
			0.49	0.01
			0.29	0.04
			1.22	0.02
			0.03	0.02
			0.05	0.05
			0.21	0.02
			0.59	0.04
			1.22	0.01
			0.11	0.02
			0.06	0.04
			0.79	0.01
			0.03	0
			2.97	0.03
			0.09	0.01
			0.14	0.07
			0.11	0.27
			0.08	0.01
			0.21	0.02
			0.07	0.05
			0.03	0.05
			0.11	0.07
			0.26	0.01
			0.11	0.02
			0.3	0.01
			0.24	0.01
			1.05	0.01
			0.14	0.02
			0.15	0.01
			0.1	0.22
			0.03	0.01
			0.11	0.38
			0.29	0.01
			1.41	0.04
			1.17	0.01
			0.53	0.01
			0.04	0.05
			0.56	0.36
			0.06	0.02
			0.03	0.04
			0.06	0.4
			0.11	0
			0.08	0.01
			0.03	0.04
			0.18	0.01
			3.7	0.01
			1	0.03
			0.36	0.01
			0.81	0.01
			0.4	0.11
			0.02	0.01
			0.04	0.02
			0.29	0.01
			0.66	0.03
			0.98	0
			0.03	0.04
			0.25	0.01
			0.5	0.23
			0.67	0.03
			1.74	0.02
			1.31	0.06
			0.85	0.01
			0.07	0.05
			0.18	0.01
			0.1	0.02
			0.08	0.01
			0.03	0.01
			0.1	0.01
			0.09	0
			0.04	0.01
			0.06	0.01
			0.04	0.04
			0.04	0
			0.67	0.01
			0.49	0.02
			0.09	0.02
			1.73	0.09
			0.39	0.01
			0.84	0
			1.27	0.16
			0.16	0.08
			0.42	0.29
			0.19	0.02
			0.63	0.01
			0.51	0.07
			1.15	0
			0.07	0.01
			0.26	0.01
			0.62	0
			0.86	0.01
			0.5	0.02
			0.14	0.05
			0.04	0.01
			5.24	0.01
			0.15	0.01
			0.1	0.02
			0.09	0.01
			0.06	0.05
			0.05	0.08
			0.2	0.02
			0.07	0.1
			0.12	0.16
			0.43	0.09
			0.06	0.01
			0.55	0.01
			0.1	0.01
			0.06	0.01
			0.06	0.03
			2.88	0.02
			0.06	0.02
			0.03	0.12
			0.65	0.01
			0.03	0.07
			0.02	0.01
			0.24	0.01
			0.16	0.01
			0.13	0.46
			1.18	0.08
			0.2	0.34
			2.76	0.01
			2.52	0.42
			1.8	0.35
			0.09	0.01
			0.02	0.03
			0.56	0.01
			1.1	0.01
			0.02	0.19
			0.02	0.03
			0.03	0.01
			1.31	0.03
			0.46	1.25
			0.18	0.01
			0.41	0.02
			0.55	0.02
			0.04	0.01
			0.05	0.12
			0.11	0.02
			0.08	0.04
			0.03	0.05
			0.15	0.01
			0.02	0.04
			0.13	0.28
			0.18	0.05
			0.03	0.02
			0.02	0.02
			0.02	0.02
			0.17	0.01
			0.02	0.34
			1.15	0.05
			0.02	0.01
			0.03	0.03
			0.6	0.17
			0.05	0.01
			0.38	0.01
			0.59	0.04
			0.03	0.01
			0.05	0.01
			0.02	0.02
			0.33	0.02
			0.03	0.01
			1.12	0.02
			0.07	0.01
			0.07	0.45
			0.3	0.04
			0.38	0.25
			0.06	0.11
			0.13	0.06
			0.03	0.05
			0.15	0.07
			0.11	0.04
			2.04	0.04
			0.04	0.03
			0.1	0.01
			0.22	0.01
			0.05	0
			0.09	0.17
			0.4	0.01
			0.3	0.02
			0.11	0.12
			0.08	0.03
			0.05	0.32
			0.31	0.02
			0.04	0.07
			0.07	0.01
			0.01	0.02
			0.71	0.02
			0.34	0.02
			3.42	0.03
			0.25	0.01
			1.47	0.1
			0.53	0.02
			1.63	0.02
			0.21	0.06
			0.93	0.06
			0.37	0
			0.21	0.01
			0.09	0.03
			0.52	0.01
			0.21	0.12
			0.05	0.08
			0.13	0
			0.06	0.03
			0.09	0.02
			0.42	0.64
			1.04	0.03
			0.13	0.01
			0.53	0.02
			0.17	0.08
			0.7	0.02
			0.2	0.06
			0.13	0.02
			0.17	0.19
			0.09	0.02
			0.05	0.02
			0.01	0.01
			0.04	0
			0.32	0
			0.51	0.03
			0.13	0.04
			0.04	0.06
			0.1	0.01
			0.05	0.01
			0.17	0.02
			3.57	0.01
			3.19	0.02
			1.6	0.02
			0.11	0.01
			0.17	0.01
			0.13	0.03
			2.97	0.01
			0.93	0
			0.07	0.02
			0.05	0.67
			0.36	0.03
			0.54	0.04
			0.13	0.02
			0.05	0.3
			0.13	0.01
			0.09	0.01
			0.13	0.02
			0.04	0.01
			0.26	0.02
			0.03	0.01
			0.45	0
			0.46	0.08
			1.78	0.02
			0.07	0.02
			0.12	0.03
			0.04	0.17
			0.53	0.02
			0.07	0.05
			0.04	0.01
			2.06	0
			0.25	0.06
			0.3	0
			0.23	0.03
			2.26	0.06
			1.18	0.03
			0.08	0.01
			0.43	0.06
			0.03	0
			0.04	0.01
			0.63	0.02
			0.48	0.29
			0.05	0.03
			0.05	0.01
			0.08	0.03
			0.66	0.03
			0.2	0.1
			1.1	0.03
			0.02	0.01
			2.12	0.01
			0.09	0.01
			0.28	0.13
			0.04	0.03
			1.41	0.1
			0.86	0
			0.69	0.03
			0.03	0.04
			0.04	0.01
			0.05	0.02
			0.11	0.02
			0.2	0.02
			0.06	0.02
			0.63	0.01
			0.12	0.05
			0.06	0.02
			0.05	0.1
			0.04	0.03
			0.42	0.01
			0.17	0.02
			0.15	0.01
			0.49	0.03
			0.06	0.01
			0.11	0.02
			0.06	0.15
			0.1	0
			0.32	0.05
			2	0.07
			0.05	0.02
			0.2	0.63
			0.13	0.02
			0.07	0.05
			0.03	0.06
			0.99	0.12
			0.22	0.69
			1.71	0.08
			0.78	0.05
			0.05	1.11
			1.03	0.04
			1.52	0.01
			0.88	0.25
			0.24	0.23
			0.95	0.02
			0.93	0.01
			0.03	0.02
			0.05	0.01
			0.87	0.08
			0.33	0.27
			0.09	0.01
			0.4	0.05
			0.47	0.06
			0.04	0.01
			0.01	0.08
			0.03	0.01
			0.43	0.01
			0.09	0.03
			0.04	0.02
			2.15	0.05
			0.07	2.8
			0.11	0.01
			0.49	0.01
			0.12	0.01
			0.11	0.03
			0.28	0.01
			0.21	0.01
			2.86	0.03
			2.81	0.03
			0.68	0.02
			0.09	0.01
			0.04	0.01
			1.14	0.01
			0.88	0.03
			0.04	0.01
			0.02	0.02
			0.02	0.03
			0.1	0.07
			0.05	0.02
			0.91	0.02
			0.09	0.01
			0.12	0.01
			0.16	0.03
			0.01	0.02
			0.05	0.01
			0.05	0.02
			0.08	0.01
			0.09	0.02
			0.18	0.36
			0.16	0.03
			0.34	0.05
			0.02	0.02
			0.54	0.05
			0.03	0.06
			0.06	0.02
			0.04	0.07
			0.1	0.14
			0.01	0.04
			0.24	0.04
			0.13	0.02
			0.05	0.02
			0.03	0.07
			0.02	0.02
			0.28	0.09
			0.03	0.02
			0.44	0.08
			0.1	0.11
			0.12	0.02
			0.8	0.21
			0.24	0.01
			0.74	0.02
			0.06	0.02
			0.94	0.03
			0.03	0.01
			0.03	0
			0.06	0.04
			0.04	0
			0.09	0.01
			0.05	0.03
			0.12	0.04
			0.07	0.01
			0.05	0.19
			0.07	0.01
			0.8	0.02
			1.92	0.06
			0.44	0
			0.11	0
			3.45	0.03
			0.09	0.04
			0.49	0.01
			0.03	0.02
			0.07	0.12
			0.08	0.01
			0.03	0.01
			0.07	0.02
			0.09	0
			0.2	0.02
			0.06	0.02
			0.57	0.02
			0.03	0.01
			0.31	0
			0.38	0
			0.51	0.03
			0.7	0.37
			1.07	0.01
			1.25	0.06
			0.27	0.01
			4.88	0.01
			0.11	0.02
			0.08	0.14
			0.05	0.01
			0.33	0
			0.07	0.02
			0.06	0.02
			0.06	0.01
			2.54	0.02
			0.77	0.09
			0.5	0.11
			1.49	0.06
			0.03	0.01
			0.15	0.01
			0.04	0.02
			0.05	0.01
			0.03	0.04
			0.08	0
			0.06	0.01
			0.04	0.01
			0.05	0.01
			0.16	0.01
			6.54	0.01
			0.4	0.04
			0.04	0.01
			0.26	0.02
			0.15	0.08
			1.92	0
			10.99	0.05
			0.26	0.02
			1.23	0
			0.38	0
			0.04	0.15
			0.06	0.02
			0.32	0.02
			1.11	0.01
			0.1	0.06
			0.08	0.08
			2.78	0.01
			0.13	0.02
			0.63	0.02
			0.04	0.09
			3.61	0.03
			0.09	0.03
			1.05	0.01
			0.13	0.06
			0.08	0.31
			0.1	0.01
			0.13	0.03
			0.12	0.02
			0.08	0.01
			0.5	0.47
			0.14	0.01
			0.21	0.02
			0.03	0.15
			0.08	0.02
			0.03	0.13
			0.39	0.01
			0.71	0.01
			0.26	0.31
			0.05	0.43
			0.13	0.04
			0.09	0.03
			0.07	0.01
			0.09	0.02
			0.06	0
			0.08	0.02
			0.05	0.22
			1.56	0.02
			0.36	0.02
			0.78	0.01
			0.21	0.01
			4.13	0.29
			1.94	0.01
			0.6	0
			0.07	0.04
			0.77	0.07
			0.08	0.01
			0.12	0.03
			0.83	0.01
			0.61	0.01
			0.34	0.02
			0.03	0.01
			0.03	0
			1.42	0
			0.1	0.34
			0.15	0.01
			0.06	0.01
			3.94	0.01
			5.39	0.01
			1.23	0
			0.62	0.02
			0.03	0.02
			0.08	0.01
			0.04	0.81
			2.74	0.05
			0.35	0.03
			1.07	0.01
			0.2	0.07
			2.16	0.03
			2.42	0.01
			0.1	0.01
			0.67	0.01
			1.45	0.01
			0.88	0
			0.08	0
			0.03	0.01
			0.08	0.02
			0.17	0.01
			0.52	0.01
			0.13	0.09
			0.02	0.01
			1.15	0.03
			0.07	0.02
			2.03	0.1
			0.95	0.17
			0.35	0.01
			0.58	0.01
			0.04	0.02
			0.03	0.02
			0.08	0.02
			0.35	0.01
			0.05	0.01
			3.57	0.19
			0.06	0.02
			0.02	0.06
			0.01	0.01
			0.04	0.02
			0.08	0.01
			0.38	0.11
			0.3	0.02
			1.14	0.01
			0.6	0.03
			0.07	0.01
			0.56	0.02
			0.63	0.01
			1.68	0.02
			0.04	0.02
			3.43	0.01
			3.23	0.01
			0.1	0.01
			0.12	0.04
			0.24	0.04
			0.03	0.09
			0.82	0.04
			2.29	0.03
			1.5	1.71
			0.81	0.02
			0.15	0.03
			0.49	0.04
			0.22	0.03
			0.78	0.19
			0.17	0.11
			3	0.01
			0.22	0.01
			1.83	0.04
			0.05	0.08
			0.03	0.92
			0.04	0.01
			0.48	0.01
			0.2	0
			0.1	0
			1.27	0.01
			0.12	0.03
			0.78	0.04
			0.1	0.01
			3.83	0.02
			0.27	0.02
			0.11	0.02
			0.03	0.01
			1.36	0.01
			0.16	0
			0.24	0.08
			0.62	0.09
			0.56	0.03
			0.72	0.29
			0.51	0.04
			0.7	0.03
			0.67	0.02
			0.09	0.01
			0.03	0.03
			0.64	0.03
			0.87	0.03
			0.07	0.08
			0.12	0.01
			0.41	0.03
			0.32	0
			0.05	0.05
			1.77	0.03
			3.03	0.03
			0.34	0.19
			0.68	0.02
			2.73	0.01
			0.13	0.01
			0.08	0.01
			0.06	0.03
			0.04	0.02
			0.03	0.02
			0.05	0
			2.46	0.03
			0.35	0.24
			1.73	0.01
			0.14	0.01
			0.89	1.39
			0.15	0.03
			0.02	0.08
			0.13	0.02
			0.07	0.61
			0.1	0.1
			0.1	0.01
			0.27	0.05
			0.75	0.04
			0.11	0.04
			0.2	0.02
			0.35	0.13
			0.04	0
			1.42	0.02
			4.41	0.01
			4.38	0.08
			0.25	0.04
			0.69	0.02
			0.14	0
			0.19	0.01
			0.29	0.01
			0.32	0.04
			0.86	0.01
			0.13	0.02
			0.52	0.02
			0.26	0.08
			0.13	0.06
			0.08	0.01
			0.17	0.03
			0.04	0.01
			0.04	0.01
			0.27	0.02
			0.1	0.01
			0.09	0.01
			0.05	0.05
			0.06	0.02
			0.06	0.03
			0.04	0.06
			1.26	0
			0.1	0.03
			0.03	0.04
			0.05	0
			0.64	0.02
			1.49	2.16
			0.09	0.07
			1.37	0.09
			0.15	0.11
			0.09	0.01
			0.04	0.08
			1.41	0.01
			0.3	0.01
			1.41	0.05
			0.39	0.08
			0.05	0.03
			0.01	0.13
			0.1	0.22
			0.02	0
			0.01	0.02
			0.06	0.01
			0.08	0.02
			0.13	0.01
			0.75	0.06
			0.4	0
			0.34	0.03
			0.05	0.01
			0.09	0.22
			2.01	0.04
			0.39	0.06
			0.06	0.25
			0.07	0
			0.28	0.62
			0.05	0.02
			0.03	0
			0.9	0.01
			0.03	0.01
			0.1	0.05
			0.04	0.07
			0.06	0.03
			0.02	0.02
			0.04	0.15
			0.15	0.03
			0.1	0.05
			0.04	0.42
			0.07	0.01
			0.18	0.02
			0.01	0.01
			0.34	0.01
			0.13	0.05
			0.16	0.01
			0.03	0.02
			0.06	0.09
			0.13	0.1
			0.05	0
			0.04	0.03
			0.02	0.01
			0.77	0.02
			0.92	0.01
			0.08	0.01
			0.03	0.01
			0.07	0.02
			0.67	0
			0.45	0.29
			0.06	0
			0.09	0.02
			0.05	0
			0.03	0.02
			0.06	0.01
			1.55	0.17
			0.03	0
			0.26	0.01
			0.33	0.25
			0.1	0
			0.04	0.01
			0.08	0
			0.91	0.02
			0.3	0.01
			0.45	0.04
			0.42	0.01
			3.14	0.01
			0.26	0.01
			10.87	0.01
			5.87	0.46
			1	0
			0.12	0.01
			0.54	0.01
			0.04	0.1
			0.16	0.01
			0.68	0
			1.3	0.01
			0.1	0.03
			1.59	0
			0.73	0.01
			0.04	0.03
			0.94	0.02
			0.17	0.02
			4.02	0.06
			0.9	0.03
			0.08	0.01
			0.53	0
			0.08	0.01
			1.53	0
			0.05	0.02
			0.31	0.02
			0.01	0.04
			0.09	0.11
			0.05	0.01
			0.28	0.02
			0.66	0.05
			0.15	0
			0.68	0.01
			0.06	0.01
			0.24	0.35
			0.04	0.03
			0.34	0.05
			0.06	0.01
			0.08	0.02
			0.24	0.02
			0.05	0.04
			0.14	0.07
			2.7	0.02
			0.07	0.02
			2.15	0.01
			1.94	0.01
			0.83	0.01
			0.08	0.01
			0.24	0.01
			0.1	0.02
			0.33	0.01
			0.12	0.05
			1.39	0.02
			3.42	0
			0.59	0.01
			0.03	0
			0.1	0.01
			0.05	0.02
			0.06	0
			0.57	0
			0.14	0
			1.45	0.1
			0.18	0.42
			5.3	0.01
			0.05	0.02
			0.05	0.02
			0.26	0.01
			0.03	0.01
			0.07	0
			0.03	0.17
			0.35	0.01
			0.03	0.01
			0.16	0.02
			0.04	0.02
			0.06	0.66
			0.13	0.01
			0.29	0.95
			0.23	0.01
			1.64	0.01
			1.72	0.01
			1.07	0
			0.14	0.03
			0.05	0.06
			0.04	0.02
			0.07	0.07
			0.05	0.02
			0.07	0.04
			0.12	0.01
			0.06	0.1
			0.11	0.02
			0.11	0.02
			0.98	0.03
			0.07	0.3
			6.15	0.01
			0.06	0.04
			0.14	0.03
			0.1	0
			0.06	0.06
			0.04	0.17
			0.08	0.06
			0.68	0.04
			0.13	0.03
			0.06	0.01
			0.08	0.21
			0.52	0.04
			0.12	0.03
			0.21	0.01
			2.51	0.13
			0.32	0.01
			1.63	0.01
			1.85	0.05
			1.14	0.01
			0.23	0.45
			0.03	0.31
			0.77	0.01
			0.38	0.01
			0.27	0.06
			0.14	0.03
			0.06	0.2
			0.05	0.03
			1.07	0.02
			0.03	0.13
			0.08	0.04
			0.03	0.01
			0.03	0.03
			0.04	0.15
			0.14	0.02
			0.02	0.01
			0.09	0.02
			1.21	0.05
			0.15	0.01
			0.05	0.13
			0.03	0
			0.15	0.01
			0.52	0.04
			0.85	0.01
			0.94	0.01
			0.45	0.01
			0.46	0
			0.09	0.45
			0.02	0.01
			0.03	1.3
			0.13	0.42
			0.04	0.03
			0.03	0.14
			0.02	0.04
			0.04	0.04
			0.06	0.12
			0.12	0.02
			1.65	0.01
			0.07	0.01
			1.8	0
			0.16	2.24
			1.17	0.01
			0.02	0.04
			0.35	0.1
			0.04	0.08
			0.09	0.01
			0.01	0.01
			0.01	0.04
			0.06	0.01
			0.02	0
			0.48	0
			0.03	0.05
			0.31	0.01
			2.65	0.04
			1.04	0.02
			0.38	0
			0.18	0.01
			0.08	0.01
			0.27	0.19
			0.2	0.02
			0.38	0.19
			0.07	0.01
			1.27	0.02
			0.46	0.01
			0.18	0.03
			9.59	0.31
			0.11	0.01
			0.19	0.03
			3.1	0.07
			1.27	0.33
			0.03	0.01
			0.06	0.47
			0.26	1.65
			0.07	0.36
			0.24	0.01
			0.1	0.03
			0.08	0.72
			0.72	0.02
			0.76	0.05
			0.05	0.14
			0.11	0.09
			0.11	0.01
			1.21	0.06
			0.35	0.01
			0.06	0.04
			0.5	0.01
			0.09	0.1
			0.7	0.02
			0.84	0.08
			0.06	0.04
			0.14	0.01
			0.03	0.01
			0.64	0.02
			4.11	0.01
			0.52	0.02
			0.06	0.06
			2.4	0.01
			0.16	0.04
			1.32	0
			1.35	0.04
			0.36	0
			0.28	0.01
			0.31	0.01
			0.21	0.01
			0.11	0.04
			0.05	0.05
			2.14	0.03
			0.02	0.2
			4.04	0.02
			1.1	0.01
			0.11	0.01
			0.43	0.01
			0.6	0.13
			8	0.08
			6.1	0.17
			1.21	0.01
			0.05	0.02
			0.75	0.02
			1.09	0.03
			0.08	0.02
			0.21	0.01
			0.21	0.01
			0.87	0
			1.53	0.03
			0.11	0.01
			0.07	0.02
			2.03	0
			0.33	0.01
			1.92	0.06
			2.2	0.08
			0.04	0.22
			0.02	0.06
			0.13	0
			0.1	0.02
			0.05	0.24
			0.07	0.02
			0.93	0.02
			0.01	0.06
			0.04	0.02
			0.02	0.15
			0.05	0.04
			0.04	0.01
[truncated: 110,186 more rows]
